# Supplementary material for: Expression and Regulatory Mechanisms of MicroRNA in Cholesteatoma: A Systematic Review
Source: Int J Mol Sci. 2023 Jul 31;24(15):12277. doi: 10.3390/ijms241512277 (PMC10418341; doi:10.3390/ijms241512277)
Supplement: Supplementary file 1 [file ijms-24-12277-s001.zip]

Archive with 1 entries (1 files):
- ijms-2522848-supplementary.pdf
